# Supplementary material for: Development and Validation of a Plasma FAM19A5 and MRI-Based Radiomics Model for Prediction of Parkinson’s Disease and Parkinson’s Disease With Depression
Source: Front Neurosci. 2021 Dec 17;15:795539. doi: 10.3389/fnins.2021.795539 (PMC8718551; doi:10.3389/fnins.2021.795539)
Supplement: Supplementary file 1 [file Data_Sheet_1.xlsx]

## Sheet: Sheet1
serial number	group（0:HC;1:PD）	sex（male/female）	age（year）	FAM19A5(log)	Duration of illness（month）	Age of onset	Motor type (1: AR; 2: TD; 3MT)	Modified HY-stage	constipation（0:Yes; 1:No）	RBD(0:Yes; 1:No)	depression（0:Yes; 1:No）	LEDD
1	0	1	73	2.54
2	0	1	59	2.25
3	0	0	59	1.97
4	0	1	60	0.84
5	0	0	68	2.63
6	0	1	66	2.33
7	0	0	59	2.45
8	0	1	65	1.98
9	0	0	80	1.93
10	0	0	54	1.66
11	0	1	76	2.42
12	0	1	76	2.13
13	0	0	61	2.26
14	0	0	71	2.43
15	0	0	61	2.18
16	0	1	67	2.28
17	0	1	70	2.79
18	0	0	59	2.36
19	0	0	80	2.47
20	0	1	63	2.21
21	0	0	58	2.45
22	0	1	67	1.51
23	0	0	64	2.47
24	0	1	82	1.78
25	0	0	73	2.67
26	0	1	65	1.52
27	0	1	68	1.36
28	0	1	62	1.89
29	0	1	66	2.47
30	0	1	64	2.34
31	0	1	62	2.39
32	0	0	56	3.14
33	0	1	75	2.23
34	0	0	70	2.27
35	0	1	60	2.35
36	0	1	72	1.99
37	0	0	56	2.49
38	0	0	68	2.7
39	0	1	72	2.39
40	0	1	58	1.99
41	0	1	59	2.06
42	0	0	71	2.18
43	0	1	69	2.62
44	0	0	85	1.87
45	0	0	56	2.06
46	0	0	73	2.06
47	0	0	75	2
48	0	1	66	2.75
49	0	0	48	2.73
50	0	1	50	1.59
51	0	1	64	2.7
52	0	1	66	2.42
53	0	1	58	3.04
54	0	0	83	2.2
55	0	1	67	3.07
56	0	1	54	2.15
57	0	1	58	3
58	0	1	78	2.86
59	0	0	80	2.42
60	0	0	86	1.59
61	0	0	77	1.42
62	0	1	48	1.42
63	0	0	77	2.51
64	0	0	76	2.14
65	0	1	49	2.38
66	0	0	57	2.42
67	0	1	54	2.02
68	0	1	78	1.92
69	0	1	51	2.66
70	0	0	53	2.81
71	0	0	53	1.94
72	0	0	62	3.26
73	0	1	49	2.07
74	0	0	50	2.36
75	0	0	51	2.23
76	0	0	56	2.4
77	0	1	48	2.14
78	0	1	51	1.85
79	0	1	70	2.11
80	0	1	52	1.96
81	0	1	53	2.29
82	0	0	74	2.41
83	0	0	74	1.63
84	0	1	58	1.69
85	0	1	54	3.13
86	0	1	68	2.82
87	0	0	67	2.06
88	0	0	51	3.12
89	0	0	63	2.3
90	0	0	84	2.87
91	0	1	46	3.05
92	0	0	56	2.96
93	0	0	64	2.34
94	0	0	73	2.27
95	0	0	55	2.41
96	0	0	54	2.73
97	0	0	62	1.52
98	0	1	66	1.51
99	0	0	62	1.39
100	0	0	53	1.77
101	0	1	81	3.06
102	0	1	70	1.62
103	0	0	62	1.48
104	0	0	68	2.4
105	0	0	55	2.86
106	0	0	62	2.25
107	0	0	82	3.54
108	0	1	58	2.35
109	0	0	61	2.33
110	0	1	83	1.11
111	0	0	56	2.36
112	0	0	85	1.67
113	0	1	58	2.88
114	0	1	67	1.54
115	0	1	57	2.27
116	0	1	61	2.06
117	0	0	54	2.06
118	0	1	64	2.08
119	0	1	77	2.51
120	0	1	67	3.05
121	0	0	55	1.92
122	0	1	58	2.2
123	0	1	48	2.32
124	0	0	55	1.94
125	0	1	82	1.05
126	0	0	69	2.25
127	0	0	65	2.21
128	0	0	60	2.17
129	0	0	79	3.27
130	0	0	71	1.63
131	0	0	63	2.09
132	0	0	85	2.5
133	0	0	60	2.4
134	0	1	54	2.52
135	0	0	67	2.56
136	0	0	74	1.69
137	0	0	86	2.37
138	0	1	87	2.05
139	0	1	61	1.94
140	0	0	57	2.17
141	0	1	76	2.18
142	0	0	64	2.12
143	0	0	84	2.21
144	0	1	57	1.66
145	0	0	54	2.06
146	0	0	71	1.55
147	0	0	61	2.55
148	0	1	68	1.99
149	0	0	54	2.34
150	0	0	90	2.5
151	0	0	77	1.99
152	0	0	62	2.16
153	0	1	67	2.44
154	0	0	58	1.78
155	0	0	59	1.82
156	0	0	58	2.35
157	0	1	79	1.77
158	0	1	71	2.52
159	0	1	61	2.18
160	0	1	62	1.97
161	0	0	60	2.33
162	0	0	80	2.19
163	0	0	79	3.15
164	0	1	76	2.4
165	0	0	61	2.38
166	0	0	68	2.27
167	0	1	67	2.51
168	0	0	67	1.52
169	0	0	84	1.95
170	0	0	81	2.47
171	0	0	72	2.4
172	0	0	62	2.24
173	0	0	70	1.7
174	0	0	67	1.82
175	0	0	67	2.75
176	0	1	68	1.88
177	0	0	60	2.2
178	0	0	53	1.85
179	0	0	92	1.73
180	0	0	73	2.8
181	0	1	75	2.29
1	1	0	79	2.62	36	76	2	3	1	0	0	337.5
2	1	1	69	3.71	6	68.5	1	2	0	1	0	300
3	1	0	72	2.51	72	66	3	3	0	0	0	562.5
4	1	1	70	1.47	48	66	1	2	0	0	0	225
5	1	1	77	3	36	74	2	1.5	0	1	0	337.5
6	1	1	82	2.22	6	81.5	3	1	0	0	0	262.5
7	1	0	52	3.12	360	22	2	4	1	1	1	262.5
8	1	0	60	2.76	36	57	1	1.5	1	0	0	337.5
9	1	1	77	2.2	132	66	2	3	0	0	0	825
10	1	1	63	2.75	12	62	1	1.5	1	0	0	300
11	1	0	66	2.84	12	65	1	2	1	1	1	337.5
12	1	1	74	3.27	12	73	2	2	1	1	0	50
13	1	0	64	2.82	6	63.5	3	1.5	0	0	0	87.5
14	1	1	69	1.73	12	68	3	2.5	0	1	0	337.5
15	1	0	68	2.61	60	63	3	2.5	1	1	0	337.5
16	1	0	74	1.57	36	71	2	2	1	0	0	237.5
17	1	0	73	2.07	180	58	2	2	0	0	0	37.5
18	1	0	73	2.01	12	72	1	1	0	0	0	337.5
19	1	0	63	2.94	6	62.5	2	1	0	0	0	0
20	1	1	64	2.58	72	58	1	2.5	1	0	1	387.5
21	1	0	68	1.98	4	67.6667	3	2	0	0	1	600
22	1	1	63	1.83	36	60	2	2	1	0	1	337.5
23	1	1	67	1.61	10	66.1667	2	1	1	0	0	337.5
24	1	0	50	2.28	24	48	1	2.5	0	0	0	100
25	1	0	77	3.23	90	69.5	2	3	0	1	0	237.5
26	1	0	63	2.1	36	60	1	1	0	0	0	0
27	1	1	83	-0.01	6	82.5	3	1	0	1	0	337.5
28	1	0	57	2.86	12	56	3	1	0	0	1	300
29	1	0	70	3.13	60	65	2	2	0	0	1	337.5
30	1	0	52	2.28	36	49	2	2	0	1	1	375
31	1	1	66	2.67	36	63	2	1.5	1	1	1	375
32	1	1	74	2.6	12	73	2	2	1	1	0	300
33	1	1	62	2.92	3	61.75	2	1	0	0	0	337.5
34	1	1	74	2.65	48	70	2	1.5	0	0	0	337.5
35	1	0	69	2.63	24	67	3	2	0	0	0	337.5
36	1	0	73	2.11	24	71	1	2	1	0	0	237.5
37	1	0	62	2.63	12	61	1	2	1	1	0	337.5
38	1	1	74	2.74	72	68	1	3	1	0	1	618.5
39	1	1	63	2.74	36	60	2	1	0	0	0	375
40	1	0	65	2.23	12	64	3	2	1	0	1	337.5
41	1	0	70	2.29	72	64	2	2.5	0	1	0	375
42	1	0	80	2.04	144	68	2	3	1	1	0	975
43	1	0	53	1.83	6	52.5	2	2	0	1	0	337.5
44	1	1	75	2.07	120	65	3	3	0	1	0	525
45	1	1	48	2.25	12	47	3	1	0	0	0	0
46	1	0	72	2.22	12	71	3	1.5	1	1	0	337.5
47	1	1	60	1.79	24	58	2	2	0	0	0	37.5
48	1	0	69	2.64	60	64	3	3	1	0	0	75
49	1	0	51	2.77	12	50	2	2	0	0	0	187.5
50	1	0	39	1.83	24	37	3	1	0	0	1	0
51	1	1	60	1.5	144	48	3	2.5	0	1	0	712.5
52	1	0	71	1.78	24	69	1	2.5	0	0	0	300
53	1	0	62	2.36	36	59	1	2	1	0	0	125
54	1	0	70	2.27	24	68	2	1	0	0	0	300
55	1	1	86	2.42	12	85	3	1	0	0	0	337.5
56	1	1	81	2.4	30	78.5	3	2	1	1	1	337.5
57	1	0	78	2.1	24	76	2	2	0	1	0	387.5
58	1	0	70	2.11	36	67	1	2	0	0	1	375
59	1	1	64	3.45	36	61	1	2	0	0	0	898
60	1	1	76	2.69	108	67	2	3	1	1	0	637.5
61	1	0	57	2.66	18	55.5	2	1	1	0	1	337.5
62	1	0	72	2.4	24	70	2	2	0	0	0	700
63	1	0	67	2.74	60	62	3	2.5	0	0	0	337.5
64	1	1	69	3.4	96	61	2	2	0	1	0	337.5
65	1	0	63	3	48	59	1	2	1	1	1	750
66	1	0	62	2.36	24	60	3	1	0	0	1	337.5
67	1	0	55	2.22	12	54	2	2	0	0	0	275
68	1	1	62	3.1	12	61	3	1.5	0	0	0	400
69	1	1	47	2.55	12	46	3	1.5	1	1	1	375
70	1	1	68	2.37	12	67	1	2	0	0	0	375
71	1	0	65	2.17	36	62	3	2	1	0	0	337.5
72	1	0	79	2.21	12	78	2	1	1	1	0	337.5
73	1	0	62	2.42	24	60	2	1	1	1	0	350
74	1	1	82	2.22	6	81.5	3	1	0	0	0	262.5
75	1	0	68	2.61	60	63	3	2.5	1	1	0	337.5
76	1	0	73	2.07	180	58	2	2	0	0	0	37.5
77	1	0	48	2.28	24	46	1	2.5	0	0	0	100
78	1	1	75	2.07	120	65	3	3	0	1	0	525
79	1	0	62	2.36	36	59	1	2	1	0	0	125
80	1	0	70	2.11	36	67	1	2.5	0	0	1	375
81	1	0	63	3	48	59	1	2	1	1	1	750
82	1	0	79	2.21	12	78	2	1	1	1	0	337.5
83	1	0	69	1.38	12	68	1	2	0	1	0	375
84	1	0	74	2.79	12	73	2	1	0	0	0	337.5
85	1	0	56	2.75	60	51	2	3	1	0	1	873
86	1	0	66	2.02	78	59.5	2	2	1	0	0	350
87	1	1	69	1.47	60	64	2	2.5	1	0	0	637.5
88	1	0	51	2.72	3	50.75	1	2	0	0	0	150
89	1	1	52	2.43	120	42	3	2	0	1	0	200
90	1	0	69	1.83	66	63.5	3	2	1	0	0	237.5
91	1	0	62	3.21	12	61	1	1	0	0	0	375
92	1	1	80	2.49	48	76	2	2.5	1	1	0	300
93	1	1	44	2.05	12	43	3	1	0	0	0	337.5
94	1	0	72	0.48	96	64	1	3	1	1	0	798
95	1	1	58	2.69	72	52	2	2	0	0	0	575
96	1	0	62	1.57	12	61	1	2	1	0	0	337.5
97	1	0	66	2.56	48	62	1	2	0	0	1	375
98	1	1	77	2.58	36	74	1	2	0	1	0	300
99	1	1	65	3.32	24	63	2	1.5	0	0	0	150
100	1	1	82	3.07	24	80	1	2	0	1	0	150
101	1	1	69	2.24	24	67	1	2.5	0	1	1	337.5
102	1	1	76	2.83	18	74.5	3	2	0	0	0	973
103	1	0	79	2.32	12	78	1	2.5	1	0	0	37.5
104	1	1	74	3.08	48	70	2	3	1	1	1	486.5
105	1	0	74	2.29	120	64	2	3	1	1	0	0
106	1	0	76	3.47	24	74	1	2	0	0	1	0
107	1	1	81	2.53	72	75	3	2	0	1	0	1075
108	1	0	71	1.28	24	69	3	2	0	0	0	50
109	1	1	67	2.81	120	57	3	4	1	1	1	0
110	1	0	68	2.58	60	63	3	2	1	1	0	75
111	1	0	83	2.34	120	73	3	4	1	1	0	675
112	1	1	78	1.97	12	77	1	1.5	0	0	0	300
113	1	0	81	2.6	48	77	3	3	0	1	0	337.5
114	1	1	57	3.23	18	55.5	2	1	0	0	0	337.5
115	1	1	74	1.95	12	73	2	1	1	1	0	150
116	1	0	57	2.45	4	56.6667	2	1	0	1	0	337.5
117	1	1	74	2.75	24	72	1	2	0	0	0	337.5
118	1	1	76	1.98	36	73	3	2	0	0	0	337.5
119	1	1	49	2.16	12	48	1	1	0	0	0	337.5
120	1	1	73	2.63	24	71	2	1.5	1	0	0	637.5
121	1	1	46	3.17	36	43	1	1.5	1	0	1	375
122	1	0	66	2.83	54	61.5	3	2	0	0	1	337.5
123	1	0	66	2.79	12	65	3	1	1	1	1	150
124	1	0	67	2.14	3	66.75	3	1	0	0	0	337.5
125	1	1	61	1.93	168	47	3	4	1	1	0	500
126	1	1	66	3.04	36	63	1	1.5	0	1	1	337.5
127	1	1	75	1.94	120	65	3	3	1	1	0	37.5
128	1	0	66	2.9	36	63	3	3	1	1	1	50
129	1	1	63	2.26	48	59	3	3	1	1	1	337.5
130	1	1	80	2.48	60	75	2	3	1	1	1	387.5
131	1	0	71	2.19	12	70	2	1	0	1	1	150
132	1	1	74	2.7	24	72	3	2	1	1	0	337.5
133	1	0	56	2.67	24	54	3	2	0	0	1	37.5
134	1	0	70	3.16	36	67	2	2	0	1	1	37.5
135	1	0	72	2.51	60	67	3	3	1	1	0	0
136	1	0	66	2.75	12	65	2	2	0	1	0	337.5
137	1	0	58	2.86	12	57	3	2	1	0	0	337.5
138	1	0	77	2.66	6	76.5	2	1	0	0	0	0
139	1	0	72	2.63	12	71	2	2	0	0	0	337.5
140	1	0	67	2.68	60	62	2	2	1	0	1	337.5
141	1	0	78	2.06	36	75	2	2	0	1	1	375
142	1	0	63	2.63	12	62	2	1	1	0	0	275
143	1	1	53	2.46	36	50	3	2	0	0	0	37.5
144	1	0	43	1.87	6	42.5	3	2	1	0	0	400
145	1	1	46	2.56	6	45.5	2	1	0	0	0	375
146	1	0	65	3.04	24	63	3	2	1	0	0	337.5
147	1	0	62	2.83	60	57	3	2	1	1	0	375
148	1	1	70	2.4	6	69.5	3	1	0	0	0	437.5
149	1	1	85	2.66	12	84	2	1	0	0	0	300
150	1	0	76	3.06	36	73	1	2	1	0	0	727.5
151	1	0	55	2.04	60	50	3	2	1	1	1	387.5
152	1	1	68	2.73	12	67	1	2	1	0	1	337.5
153	1	1	74	2.34	18	72.5	2	2	1	1	1	0
154	1	0	67	2.35	72	61	2	2	1	0	0	187.5
155	1	0	69	2.66	54	64.5	1	3	0	1	0	337.5
156	1	0	73	2.21	108	64	1	3	0	1	1	700
157	1	0	53	2.3	10	52.1667	1	1	1	0	0	375
158	1	0	72	2.44	96	64	1	3	0	0	1	337.5
159	1	1	77	2.3	10	76.1667	2	2	0	0	0	337.5
160	1	1	68	2.16	11	67.0833	2	1	0	0	1	350
161	1	1	57	2.14	12	56	2	1	0	0	1	337.5
162	1	1	84	2.38	12	83	2	1	0	0	0	337.5
163	1	0	79	2.79	84	72	3	2	1	1	1	750
164	1	0	74	3.83	72	68	2	2	1	0	0	37.5
165	1	1	64	2.5	60	59	1	3	1	1	0	450
166	1	0	70	2.65	72	64	3	3	0	0	0	450
167	1	0	77	2.95	12	76	2	2	0	0	1	250
168	1	0	67	2.27	24	65	2	1	0	0	1	350
169	1	0	64	2.77	12	63	1	1	0	0	0	100
170	1	0	65	2.8	72	59	3	1	1	0	1	300
171	1	0	49	2.46	12	48	2	1	1	1	0	337.5
172	1	0	77	3.04	18	75.5	2	1	0	0	0	337.5
173	1	1	48	2.61	24	46	1	1.5	1	0	1	300
174	1	0	70	2.75	120	60	2	2	1	1	1	0
175	1	1	64	2.8	12	63	3	1	1	0	1	237.5
176	1	0	74	2.39	24	72	2	1	1	0	0	0
